# Supplementary material for: Demonstrating Functional Equivalence of Pilot and Production Scale Freeze-Drying of BCG
Source: PLoS One. 2016 Mar 16;11(3):e0151239. doi: 10.1371/journal.pone.0151239 (PMC4794149; doi:10.1371/journal.pone.0151239)
Supplement: S1 Data — (XLSX) [file pone.0151239.s001.xlsx]

## Sheet: Sheet1
	Raw data corresponding to Table III
	Cycle I
	PRODUCTION SCALE
		Primary drying time (hours)
		Vacuum valve				n=6		161	166	166	168	164	160
		Outlet condenser temperature				n=6		156	156	165	153	166	154
		RMC (%)				n=14		0.7	0.7	0.9	0.9	0.9	0.7	0.8	0.8	0.8	0.7	0.8	0.7	0.7	0.8
		BCG survival (%)				n=14		4.2	3.45455	6.93548	5	7.61905	9.16667	5.65217	7.66667	5.71429	9.66102	8.5	12.8302	9.4	7.35294
	PILOT SCALE
		Primary drying time (hours)
		PRT		~750 vials		n=2		148.2	158.7
				~160 vials		n=1		150.7
		RMC (%)		~750 vials		n=2		0.8	0.83
	Cycle II
	PRODUCTION SCALE
		Primary drying time (hours)
		PRT				n=3		127.9	131.3	127.9
		RMC (%)				n=3		0.8	0.9	0.8
		BCG survival (%)				n=3		11	8.1	6
	PILOT SCALE
		Primary drying time (hours)
				~750 vials		n=4		118.1	114.4	122.5	128
				~160 vials		n=1		131.3
		RMC (%)				n=3		0.82	0.77	0.82
		BCG survival (%)				n=3		4.76	10.56	7.75
